# Supplementary material for: Molecular Subtypes Based on Genomic and Transcriptomic Features Correlate with the Responsiveness to Immune Checkpoint Inhibitors in Metastatic Clear Cell Renal Cell Carcinoma
Source: Cancers (Basel). 2022 May 10;14(10):2354. doi: 10.3390/cancers14102354 (PMC9139776; doi:10.3390/cancers14102354)
Supplement: Supplementary file 1 [file cancers-14-02354-s001.zip]

Archive with 1 entries (1 files):
- cancers-1703346-supplementary.pdf
